# Supplementary material for: Protein Secondary Structure Affects Glycan Clustering in Native Mass Spectrometry
Source: Life (Basel). 2021 Jun 11;11(6):554. doi: 10.3390/life11060554 (PMC8231113; doi:10.3390/life11060554)
Supplement: Supplementary file 1 [file life-11-00554-s001.zip]

Archive with 1 entries (1 files):
- life-1226707-supplementary.pdf
